# Supplementary material for: PRAG1 Condensation Drives Cell Contraction Under Stress
Source: Biomolecules. 2025 Mar 5;15(3):379. doi: 10.3390/biom15030379 (PMC11939857; doi:10.3390/biom15030379)
Supplement: Supplementary file 1 [file biomolecules-15-00379-s001.zip]

Archive with 1 entries (1 files):
- biomolecules-3453280-supplementary.pdf
